# Supplementary material for: Implementation Structure of ERAS Components in Gynecologic Oncology During Early Adoption: A Network-Based Analysis
Source: J Clin Med. 2026 Jun 23;15(13):4864. doi: 10.3390/jcm15134864 (PMC13360837; doi:10.3390/jcm15134864)
Supplement: Supplementary file 1 [file jcm-15-04864-s001.zip]

Archive with 1 entries (1 files):
- jcm-4347334-supplementary.pdf
